# Supplementary material for: Prevalence of renal dysfunction among HIV infected patients receiving Tenofovir at Mulago: a cross-sectional study
Source: BMC Nephrol. 2020 Jun 22;21:232. doi: 10.1186/s12882-020-01873-y (PMC7310064; doi:10.1186/s12882-020-01873-y)
Supplement: Supplementary file 1 — Additional file 1. The datasets generated and/or analyzed during the study are available in excel format and uploaded as supplemental information. [file 12882_2020_1873_MOESM1_ESM.xls]

## Sheet: Sheet1
idno	gender	address	marital	education	occupation	alcohol	generalcon	weight	height	bmi	bloodpress	findings	baseline	datebs	missbase	mostrecent	daterec	missrecen	viral	datevld	missvld	art	otheregime	duration	who	concurrent	concinfe	concothers	comorbidit	othercomor	otherdrugs	basecreat	datebcreat	missbcreat	reccreat	daterecrea	gfr	potassium	phosphate	calcium	magnesium	rbs	macroscopy	gravity	protein	nitrites	leucocytes	esterase	hematuria
1	Female	Kasubi	Separated	Primary	Cleaner	No	Good	73	158.2	29.2	136/92	None			YES	753	2014-08-01	NO	5758	2016-12-26	NO	TDF/3TC/EFV		72	2	Yes	TB				Rifampicin, Isoniazid, Cotrimoxazole and Amoxicillin			YES	103	2018-02-02	74.8	4.2	1.32	2.32		4.92	Pale Yellow		(<= 2+)	Negative	2+		Nil
3	Male	Ntinda	Single	Secondary	Driver	No	Good	50	165.5	18.3	98/69				YES	974	2014-11-01		10921			TDF/3TC/EFV		72	2	No								YES	71.8	2018-02-02	88.2	1	4.03	1.99			Yellow		(<= 2+)	Negative	Nil		Nil
4	Female	Nsambya	Married	Primary	Peasant	No	Good	46	142	22.8	118/76	Nil			YES			YES			YES	TDF/3TC/EFV		6	1	No					Cotrimoxazole			YES	68.8	2017-11-08	80.4	5.2				5.27	Pale Yellow		(<= 2+)	Negative	NIL		Nil
5	Female		Widowed	Secondary	Operator	Yes	Good	65	163.4	24.3	123/78				YES	347	2014-10-01	NO	1	2017-11-01	NO	TDF/3TC/EFV		60	2	No					Cetrizine, Cotrimoxazole			NO	78.5	2018-02-02	73.6	9	3.64	2.05		5.3	Pale yellow		(<= 2+)	Negative	Nil		Nil
6	Female	Masajja	Separated	Secondary	Catering	No	Good	65	159.5	25.6	99/66				YES	756	2014-12-01	NO	20	2016-07-08	NO	TDF/3TC/EFV		48	2	No				Malaria and Upper respiratory tract infection	Cotrimoxazole, Artemether/Lumefantrine, Amoxicillin			YES	79.2	2018-02-02	85.8	4.6	1.14	2.12		4.96	Pale yellow		(<= 2+)	Negative	Nil		Nil
7	Male	Bweyogerere	Married	Primary	Driver	No	Wasted	44	165.5	16.1	155/116	Hypertensive			YES	189	2014-08-01	NO	0	2015-06-01	NO	TDF/3TC/EFV		36	2	No			Hypertension		Nifedipine and Cotrimoxazole			YES	108.9	2018-02-02	38.8	10	4.25	1.87		3.16	yellow		Nil (< 2+)	Negative	nil		Nil
9	Female	Mutungo	Single	Secondary	Waitress	Yes	Good	54	161	20.8	145/86				YES	816	2017-03-01	NO			YES	TDF/3TC/EFV		48	2	No					Cotrimoxazole			YES	72.9	2018-02-02	87.5	9.4	3.85	1.98		3.83	Pale yellow		(<= 2+)	Negative	1+		Nil
10	Male	Ndeeba	Married	Secondary	Mechanic	YES	Good	64	160		102/62				YES	406	2016-08-01	NO			YES	TDF/3TC/EFV		24	2	No					Cotrimoxazole			YES									Yellow		(<= 2+)	Negative			Nil
21	Female	Buloba	Single	Secondary	Tailor	Yes	Good	52.5	155		133/82				YES	355	2016-02-01	NO	0	2017-02-01	NO	TDF/3TC/EFV		24	2	No					Cotrimoxazole			YES	66.3	2018-02-02	93.6	4.4	1.38	2.16		4.7	Pale yellow		Nil (< 2+)	Postive	nil		Nil
22	Female	Mutungo	Married	Primary	Business woman	No	Good	99.4	131		217/195	Hypertensive			YES	327	2014-05-01	NO			NO	TDF/3TC/ATV/r			2	No			Hypertension		Cotrimoxazole			YES	77.8	2018-02-02	122.9	4.6	1.98	2.46		4.3	Pale yellow	1.015	Nil (< 2+)	Negative	Trace		Nil
25	Male		Single	Primary	Actor	Yes	Good	66	151	28.9	106/66	None			YES	34	2016-05-01	NO	20	2017-02-23	NO	TDF/3TC/EFV		12	1	Yes	others	Respiratory tract infection			Cotrimoxazole, Diclofenac and Amoxicillin			YES	81.8	2018-02-02	109	4.2	1.33	2.22		5.35	Yellow		Nil (< 2+)	Negative	Nil		Nil
26	Female	Semuto	Single	Secondary	Trader	No	Good	45	155		106/64	general body weakness			YES	309	2013-05-01	NO	1	2017-08-01	NO	TDF/3TC/EFV		60	2	No					Cotrimoxazole and NAT B			YES	62.6	2017-12-08	82.7	4.5				4.65	Pale yellow		Nil (< 2+)	Negative	Nil		Nil
27	Female	Luwafu	Widowed	Secondary	Trader	No	Good	50	161	19.3	90/60	Hypotensive			YES	344	2014-03-01	NO	50	2018-02-01	NO	TDF/3TC/EFV		48	2	No					Cotrimoxazole			YES	70.5	2017-12-08	67	4				4.36	Pale yellow		Nil (< 2+)	Negative	Nil		Nil
28	Female	Kiruddu	Separated	Primary	Business woman	No	Good	65	148	29.7	140/76	None			YES	897	2014-08-01	NO	77	2017-12-01	NO	TDF/3TC/EFV		60	3	No					Cotrimoxazole			YES				5.5				4.68	Pale yellow		Nil (< 2+)	Negative	Nil		Nil
29	Female	Salaama	Separated	Tertiary	Unemployed	Yes	Good	55	154	23.2		None			YES			YES			YES	TDF/3TC/EFV			2	No					Cotrimoxazole			YES	63	2017-12-08	99	3.6				4.02	pale		Nil (< 2+)	Negative	Nil		Nil
30	Female	Namasuba	Widowed	Primary	Business woman	No	Good	57	143	27.9	143/103	Hypertensive			YES	98	2014-03-01	NO	40	2016-08-01	NO	TDF/3TC/EFV		48	2	No			Hypertension		Cotrimoxazole			YES	73.2	2017-12-08	79	5.4				4.85	clear		Nil (< 2+)	Negative	Nil		Nil
31	Male	Katooke	Married	Secondary	Multiplex Uganda	Yes	Good	69	164	25.7	159/101	Hypertensive			YES	640	2018-01-01	NO	852	2017-09-18	NO	TDF/3TC/EFV		12	2	No					Dapsone			YES	84.2	2017-12-08	98.8	4.7				8.98	clear		Nil (< 2+)	Negative	nil		Nil
32	Male	Nasaana	Separated	Primary			Good	66	160		129/87	None			YES	19	2014-05-01	NO	1	2017-04-01	NO	TDF/3TC/EFV		36	3	No					Cotrimoxazole			YES	99.1	2017-12-08	85	4.5				5.7	clear		Nil (< 2+)	Negative	nil		Nil
33	Male	Self employed	Married	Secondary	Self employed	None	Good	80	180	24.7	179/118	Hypertension			YES	449	2017-02-02	NO	20	2017-09-01	NO	TDF/3TC/EFV		48	2	No			Hypertension		Cotrimoxazole and NAT B			YES	98	2017-12-08	93	3.6				4.64	Clear		Nil (< 2+)	Negative	Nil		Nil
34	Female	Makindye	Single	Tertiary	Secretary	Yes	Good	54	155		131/87	None			YES	366	2014-03-01	NO	98	2017-07-14	NO	TDF/3TC/EFV		24	1	No					Cotrimoxazole			YES	62.1	2017-12-08	102	4.2				5.51	clear		Nil (< 2+)	Negative	Nil		Nil
35	Female	Namasuba	Widowed	Primary	Trader	No	Good	66	147	30.5	122/67	None			YES	296	2014-04-01	NO	75	2016-07-01	NO	TDF/3TC/EFV		72	3	No					Cotrimoxazole			YES	76.5	2017-12-08	79.4	4.8				5.04	Clear		Nil (< 2+)	Negative	Nil		Nil
36	Male	Busaabala	Single	Primary	Driver	No	Good	50	160		124/75	None			YES	127	2016-09-01	NO	98	2017-07-14	NO	TDF/3TC/EFV		24	2	No					Cotrimoxazole			YES	74.9	2017-12-08	84.6	4.9				5.01	clear		Nil (< 2+)	Negative	Nil		Nil
37	Female	Salaama	Separated	Primary	Trader	No	Good	45	153	19.2	108/57	Back pain			YES	368	2016-02-01	NO	75	2015-04-01	NO	TDF/3TC/EFV		36	2	No					Cotrimoxazole			YES	64.5	2017-12-08	74	4.7				4.42	Clear		Nil (< 2+)	Negative	Nil		Nil
38	Male	Masajja	Separated	Secondary	Driver	Yes	Good	84	175	27.4	153/99	Arthritis			YES	221	2017-10-01	NO	150	2017-09-18	NO	TDF/3TC/EFV		24	2	No					Cotrimoxazole			YES	81.3	2017-12-08	125	4.6				4.72	Yellow		Nil (< 2+)	Negative	Nil		Nil
39	Female	Kireka	Separated	Secondary	Self-employed	Yes	Good	70	159	27.7	116/71	None			YES	306	2017-07-01	NO	80	2017-09-01	NO	TDF/3TC/LPV/r		36	1	No					Cotrimoxazole			YES	91.6	2017-12-08	79	4.4				4.98	clear		Nil (< 2+)	Negative	Nil		Nil
40	Female	Makindye	Single	Primary	Mechanic	No	Good	63	168	22.3	125/56	Hypotensive			YES	334	2014-07-01	NO			YES	TDF/3TC/EFV		6	1	No					Cotrimoxazole			YES	73.1	2017-02-07	120	4.6	0.97	2.19		4.62	Clear		Nil (< 2+)	Negative	Nil		Nil
41	Male	Mukono	Separated	Tertiary	Teacher	No	Good	51	170	17.65	114/78	None			YES	5	2010-07-01	NO	29372	2017-03-01	NO	TDF/3TC/EFV		24	2	No					Cotrimoxazole			YES	97.2	2017-12-08	65	4.1				4.36	Yellow		Nil (< 2+)	Negative	Nil		Nil
42	Male	Kiruddu	Single	Primary	Builder	Yes	Good	60	160	23.4	121/81	None			YES	424	2017-08-01	NO			YES	TDF/3TC/EFV		6	1	No					Cotrimoxazole			YES	63.2	2017-12-07	131	4.1				5.68	yellow		Nil (< 2+)	Negative	Nil		Nil
43	Male	Nabweru	Separated	Primary	Welder	Yes	Wasted	47	171	16.1	113/71	None			YES			YES			YES	TDF/3TC/EFV		24	1	No					Cotrimoxazole			YES	87.1	2017-12-08	63.7	3.6				4.77	Yellow		Nil (< 2+)	Negative	Nil		Nil
44	Male	Kitebi	Single	Secondary	Baker	No	Good	46.5	155	19.4	141/84	None			YES	83	2017-09-25	NO	20		NO	TDF/3TC/EFV		24	1	No					Cotrimoxazole			YES	79.2	2017-12-08	78.7	5				5.12	clear		Nil (< 2+)	Negative	nil		Nil
45	Male	Salaama	Single	Secondary	Driver	Yes	Good	57	156	23.4	129/90	None			YES	302	2013-01-01	NO			YES	TDF/3TC/EFV		7	1	No					Cotrimoxazole			YES	79.2	2017-12-08	102					5.12	clear		Nil (< 2+)	Negative	Nil		Nil
46	Male	Munyonyo	Single	Secondary	Driver	Yes	Good	62	158.5	24.7	127/83	None			YES	1000	2016-04-01	NO			YES	TDF/3TC/EFV		24	1	No					Cotrimoxazole			YES	67.1	2017-12-08	135	4.3				3.8	Pale yellow		Nil (< 2+)	Negative	Nil		Nil
47	Female	Kibili Busabala	Married	Primary	Trader	No	Good	65	173	21.7	100/60	None			YES			YES			YES	TDF/3TC/EFV		12	1	No					Cotrimoxazole			YES	58	2017-12-07	135	4.4				5.34	Clear		Nil (< 2+)	Negative	Nil		Nil
48	Male	Bulenga	Single	Primary	Marketeer	No	Good	53	167.2	19	125/71	None			YES	1	2017-12-01	NO	1251	2008-10-01	NO	TDF/3TC/EFV		12	1	No					Cotrimoxazole			YES	53.9	2017-12-08	144	4.1				5.42	Clear		Nil (< 2+)	Negative	1+		Nil
49	Female	Kabowa	Separated	Secondary	Self employed	No	Good	55	152	23.8	131/81	None			YES	52	2017-03-01	NO			YES	TDF/3TC/EFV		36	1	No					Cotrimoxazole			YES	69.2	2017-12-08	87	4.1				4.72	Pale		Nil (< 2+)	Negative	Nil		Nil
50	Female	Luweero	Married	Primary	Unemployed	No	Good	44	149	19.8		None			YES	139	2017-09-01	NO			YES	TDF/3TC/EFV		24	1	No					Cotrimoxazole			YES	56.3	2017-12-07	86.6	3.9				86.6	Pale		Nil (< 2+)	Negative	Nil		Nil
51	Female	Sambu-Kiruddu	Married	Primary	Unemployed	No	Wasted	49.5	148	23.6	118/76	None			YES			YES			YES	TDF/3TC/EFV		6	1	No					Cotrimoxazole			YES	69.8	2017-12-07	84	3.8				4.57	clear		Nil (< 2+)	Negative	nil		Nil
52	Male	Kibiri-Busabala	Married	Primary	Builder	Yes	Good	48	151	21.1	118/74	None			YES	80	2017-12-01	NO			YES	TDF/3TC/EFV		6	1	No					Cotrimoxazole			YES	74.6	2017-12-08	74	5				5.02	clear		Nil (< 2+)	Negative	nil		Nil
53	Male	Buziga	Married	Secondary	Security	No	Good	69.5	160		124/79	None			YES	102	2017-05-01	NO	0	2000-12-01	NO	TDF/3TC/EFV		24	1	No					Cotrimoxazole			YES	95.4	2017-12-08	97	4.6				5.67	clear		Nil (< 2+)	Negative	nil		Nil
54	Female	Salaama	Separated	Secondary	Tailor	No	Good	54.7	162.5	20.7	110/64				YES	346	2016-07-01				YES	TDF/3TC/EFV		6	1	No					Cotrimoxazole			YES	68.8	2017-12-07	83.1	4.5				5.1	Pale		(<= 2+)	Negative	Nil		Nil
55	Female	Kyengera	Separated	Primary	Bar owner	Yes	Good	53.5	155		135/86				YES	276	2015-05-01				YES	TDF/3TC/EFV		6	1	No					Cotrimoxazole			YES	77.5	2017-12-07	73.6	4.4				4.95	clear		(<= 2+)	Negative	nil		Nil
56	Male		Married	Secondary	Boda Boda Rider	No	Good	67	175	21.9	144/94				YES			YES			YES	TDF/3TC/EFV			1	No								YES	76.2	2017-12-07	115.7	4.5					clear		Nil (< 2+)	Negative	nil		Nil
57	Female	Buziga	Separated	Primary	House help	No	Good	45	104		144/65				YES			YES	70	2017-07-24	NO	TDF/3TC/EFV			2	No					Cotrimoxazole			YES	96.7	2017-12-07	51.1	4.9				6.37	clear		Nil (< 2+)	Negative	nil		Nil
58	Male	Ndeeba	Married	Primary	Mechanic/driver	No	Good	60	169	21	138/92	None			YES			YES	20	2017-02-06	NO	TDF/3TC/EFV		24	2	No					Cotrimoxazole			YES	69.4	2017-12-28	97	4.3				3.85	Clear		Nil (< 2+)	Negative	1+		Nil
59	Female	Seguku	Married	Primary	Farmer	No	Good	58	152	25.1	118/94	None			YES	352	2014-02-03	NO			YES	TDF/3TC/EFV		60	1	No					Cotrimoxazole			YES	78.9	2017-12-22	75.3	4.4					Clear		Nil (< 2+)	Negative	Nil		Nil
61	Female	Seguku	Separated	Secondary	Self employed	Separated	Good	64	158	25.6	123/75	None			YES	165	2016-09-01	NO	133000	2017-10-01	NO	TDF/3TC/EFV		24	2	No					Cotrimoxazole			YES	66.4	2017-12-22	102	4.4				4.45	Clear		Nil (< 2+)	Negative	Nil		Nil
62	Female	Kabowa	Separated	Primary	Self employed	No	Good	65	164	24.2	104/75	None			YES	351	2014-08-01	NO	233567	2017-08-29	NO	TDF/3TC/EFV		48	1	No					Cotrimoxazole			YES	64.1	2017-12-28	126	4.5					Clear		Nil (< 2+)	Negative	Nil		Nil
63	Male	Munyonyo	Separated	Primary	Security guard	Yes	Good	54	163	20.3	141/76	None			YES	107	2017-04-01	NO			YES	TDF/3TC/EFV			1	No					Cotrimoxazole			YES	81.1	2017-12-28	83	4.1					Clear		Nil (< 2+)	Negative	Nil		Nil
64	Female	Kalerwe	Single	Secondary	Waitress	Yes	Good	55	152	23.8	129/79	None			YES			YES			YES	TDF/3TC/EFV		90	1	No					Cotrimoxazole			YES	65	2017-12-22	103	3.9					Yellow		Nil (< 2+)	Negative	Nil		Nil
65	Female	Masajja	Separated	Secondary	Waitress	Yes	Good	61	155			None			YES			YES			YES	TDF/3TC/EFV		6	1	No					Cotriomoxazole			YES	65.9	2017-12-22							Clear		Nil (< 2+)	Negative	1+		Nil
66	Male	Kisasi	Married	Secondary	Self employed	Yes	Good	67	158	26.8	111/77	None			YES	388	2011-04-01	NO	81	2017-06-13	NO	TDF/3TC/EFV		72	1	No					Cotrimoxazole			YES	76	2017-12-28	97	4.6					Clear		Nil (< 2+)	Negative	Nil		Nil
67	Female	Kazo	Married	Secondary	Teacher	No	Good	50	156	20.5	120/81	None			YES	424	2016-11-01	NO			YES	TDF/3TC/EFV		72	1	No					Cotrimoxazole			YES	65.2	2017-12-28	90	4.4					Yellow		Nil (< 2+)	Negative	Nil		Nil
68	Female	Najjanankumbi	Widowed	Primary	Unemployed	No	Good	50	148	22.8	172/92	Hypertension			YES	10	2015-02-01	NO	20	2016-12-30	NO	TDF/3TC/EFV		24	2	No					Cotrimoxazole			YES	209.7	2017-12-22	20	6.2					Clear		Nil (< 2+)	Negative	Nil		Nil
69	Female	Mulago	Separated	Primary	Trader	Yes	Good	65	168	23	125/93	None			YES	7	2014-09-01	NO			YES	TDF/3TC/EFV		36	2	No					Cotrimoxazole			YES	66.3	2017-12-28	103	4.3					Clear		Nil (< 2+)	Negative	1+		Nil
70	Male	Gaba	Married	Secondary	Builder	No	Good	50	168.3	17.7	116/70	None			YES	451	2016-09-01	NO			YES	TDF/3TC/EFV		24	1	No					Cotrimoxazole			YES	73.3	2017-12-28	74	3.9					Clear		Nil (< 2+)	Negative	Nil		Nil
71	Female	Makindye	Married	Primary	Unemployed	No	Good	50.5	158	20.2	129/91	None			YES	289	2013-12-01	NO	1000	2017-09-01	NO	TDF/3TC/EFV		48	1	No					Cotrimoxazole			YES	77.5	2017-12-28	71.5	4					Clear		Nil (< 2+)	Negative	Nil		Nil
72	Female	Kulekana	Married	Secondary	Business woman	No	Good	55	159.5	21.6	103/68	None			YES	443	2016-01-01	NO	20	2017-08-04	NO	TDF/3TC/EFV		24	1	No					Cotrimoxazole			YES	74.5	2017-12-28	73	4.9					Clear		Nil (< 2+)	Negative	Nil		Nil
73	Female	Kitezi	Widowed	Primary	Vendor	no	Good	55	153	23.5	94/80	None			YES	255	2016-07-01	NO			YES	TDF/3TC/EFV		24	1	No					Cotrimoxazole			YES	76.7	2017-12-28	79	4.3					Pale yellow		Nil (< 2+)	Negative	Nil		Nil
74	Male	Munanganda	Single	Secondary	Businessman	No	Good	75	177	23.9	137/81	None			YES	333	2016-12-01	NO			YES	TDF/3TC/EFV		24	1	No					Cotrimoxazole			YES	84.6	2017-12-22	123	4.6					Clear		Nil (< 2+)	Negative	Nil		Nil
75	Male	Kazo	Married	Tertiary	Self employed	Yes	Good	63	174	20.8	148/123	Hypertensive				474	2014-06-01	NO	15200	2017-12-01	NO	TDF/3TC/EFV		84	2	No			Hypertension		Cotrimoxazole			YES	92	2017-12-08	63	3.6					Pale yellow		Nil (< 2+)	Negative	Nil		Nil
76	Male	Bwaise	Separated	Secondary	Bulider	No	Good	48	153	20.5	109/70	None			YES	308	2013-10-01	NO	246	2017-05-15	NO	TDF/3TC/EFV		48	2	No					Cotrimoxazole			YES	80.8	2017-12-28	76	4.6					Clear		Nil (< 2+)	Negative	1+		Nil
77	Female	Ndejje	Separated	Secondary	Vendor	No	Good	62	162	23.6	110/83	None			YES	500	2014-08-01	NO	20	2016-09-16	NO	TDF/3TC/EFV		36	1	No					Cotrimoxazole			YES	51.2	2017-12-28	137	4.5					Clear	1.020	Nil (< 2+)	Negative	Nil		Nil
78	Female	Kisugu	Separated	Primary	Waitress	Yes	Good	54	152	23.4	115/69	None			YES			YES			YES	TDF/3TC/EFV		24	1	No					Cotrimoxazole			YES	63.6	2017-12-28	103	4.2					Clear	1.030	Nil (< 2+)	Negative	Nil		Nil
79	Female	Wandegeya	Married	Primary	Unemployed	No	Good	50	153	21.4	110/71	None			YES			YES			YES	TDF/3TC/EFV			1	No					Cotrimoxazole			YES	56.4	2017-12-28	104	4.6					Clear	1.020	Nil (< 2+)	Negative	Nil		Nil
80	Male	Kiruudu	Married	Primary	House broker	No	Good	56	152	24.2	113/70	None			YES	7	2017-08-01	NO			YES	TDF/3TC/EFV		6	2	No					Cotrimoxazole			YES	121.9	2017-12-28	51	4.6					Clear		Nil (< 2+)	Negative	Nil		Nil
81	Female	Bulenga	Married	Secondary	Packaging specialist	No	Good	80	154	33.7	91/62	None										TDF/3TC/EFV			1	No																	Clear		Nil (< 2+)	Negative	Nil		Nil
82	Female	Namugoona	Separated	Secondary	Hair dresser	No	Good	46	157	18.7	105/68	None			YES	148	2013-09-01	NO			YES	TDF/3TC/EFV		48	1	No					Cotrimoxazole			YES									Clear		Nil (< 2+)	Negative	Nil		Nil
83	Female	Kawaala	Married	Secondary	Self employed	No	Good	50	158	20	93/63	None			YES	426	2016-05-01	NO			YES	TDF/3TC/EFV		84	1	No					Cotrimoxazole			YES	74.3	2017-12-28	68	4.6					Turbid		Nil (< 2+)	Negative	Nil		Nil
84	Female	Konge	Single	Primary	House maid	No	Wasted	47	165.5	17.2	102/64	Nil			YES	104	2017-02-01	NO	9765	2017-09-01	NO	TDF/3TC/EFV		24	1	No					Cotrimoxazole			YES	58.1	2017-12-28	97	3.8					Turbid	1.030	Nil (< 2+)	Negative	Nil		Nil
85	Female	Kulekana	Married	Primary	Vendor	No	Good	53	147	24.5	141/97	Hypertensive			YES	1045	2017-02-01	NO			YES	TDF/3TC/EFV		36	1	No					Cotrimoxazole			YES	76.5	2017-12-28	66.52	5					Clear		Nil (< 2+)	Negative	Nil		Nil
86	Male	Wakiso	Married	Tertiary	Self employed	No	Good	47	160		123/83	None			YES	154	2017-06-01	NO			YES	TDF/3TC/EFV		6	1	No					Cotrimoxazole			YES	119.2	2017-12-22	47	5.1				4.46	Clear		Nil (< 2+)	Negative	Nil		Nil
87	Female	Salaama	Single	Secondary	Business woman	No	Good	82	157	33.3		None			YES	887	2014-09-01	NO			YES	TDF/3TC/EFV		60	1	No					Cotrimoxazole			YES	67.7	2018-01-02	140	5					Pale yellow		Nil (< 2+)	Negative	1+		Nil
88	Male	Kiira municipality	Separated	Secondary	Brick laying	No	Good	60	175	19.6	93/61	None			YES			YES	80	2017-12-01	NO	TDF/3TC/EFV		84	1	No					Cotrimoxazole			YES	74.1	2018-01-02	85	4.4					Yellow		Nil (< 2+)	Negative	Nil		Nil
89	Male	Namasuba	Separated	Secondary	Taxi driver	No	Good	48	160	18.8	121/83	None			YES	14	2017-01-15	NO			YES	TDF/3TC/EFV		12	1	No					Cotrimoxazole			YES	75.2	2018-01-02	86	3.5					Pale yellow		Nil (< 2+)	Negative	1+		Nil
90	Male	Kibuli	Separated	Secondary	Electrician	No	Good	68	168.3	24	110/64	None			YES	293	2013-05-01	NO	20	2017-03-01	NO	TDF/3TC/ATV/r		60	1	No					Cotrimoxazole			YES									Yellow		Nil (< 2+)	Negative	Nil		Nil
91	Male	Makindye	Married	Primary	School servant	No	Good	63	174	20.8	129/84	None			YES	33	2017-02-01	NO			YES	TDF/3TC/EFV		12	1	No					Cotrimoxazole			YES									Pale yellow		Nil (< 2+)	Negative	Nil		Nil
92	Female	Namugoona	Separated	Primary	Unemployed	No	Good	90	161	34.7	102/66	Hearing problem			YES	541	2014-08-01	NO	20	2016-02-10	NO	TDF/3TC/ATV/r		60	1	No					Cotrimoxazole			YES	65.7	2018-01-02	153	4.7					Clear		Nil (< 2+)	Negative	2+		Nil
93	Male	Kiruddu	Married	Primary	Catering	Yes	Good	74	160	28.9	133/64	None			YES			YES			YES	TDF/3TC/EFV		6	1	No								YES								5.14	Clear		Nil (< 2+)	Negative	Nil		Nil
94	Male	Salaama	Separated	Primary	Builder	Yes	Good	63	160	24.6	107/71	None			YES	306	2016-07-01	NO			YES	TDF/3TC/EFV		24	1	No					Cotrimoxazole			YES	62.2	2018-01-02	134	4.2					Clear		Nil (< 2+)	Negative	Nil		Nil
95	Male	Ndejje	Married	Primary	Timber Seller	No	Good	70	166	25.4	116/67				YES			YES			YES	TDF/3TC/EFV		6	1	No					Ciprofloxacin and Paracetamol			YES	127.8	2018-01-02	62	5					clear		Nil (< 2+)	Negative	nil		Nil
96	Female	Namere, Mpererwe	Widowed	Tertiary	Farmer	No	Good	76	160.3	29.6	98/72				YES	558	2016-05-01	NO			YES	TDF/3TC/EFV		60	1	No					Cotrimoxazole			YES									yellow		Nil (< 2+)	Negative	nil		Nil
97	Female	Bukoto	Married	Primary	Unemployed	No	Good	74	155	30.8	99/68	None			YES	765	2014-01-15	NO			YES	TDF/3TC/EFV		72	2	No					Cotrimoxazole			YES	55.6	2018-01-02	158	3.7				6.02	Pale yellow		Nil (< 2+)	Negative	1+		Nil
98	Male	Nabweru	Separated	Primary	Boda boda rider	No	Wasted	56	163	21.1	116/72	Skin ulcer, red eyes			YES	316	2014-09-01	NO	20	2016-02-01	NO	TDF/3TC/EFV		48	1	No								YES	69	2018-01-02	92	4.2					Yellow		Nil (< 2+)	Negative	Nil		Nil
99	Male	Kyengera	Married	Primary	Driver	Yes	Good	83	171	28.4	142/84	Itchy skin			YES	6	2016-05-01		76	2017-01-30	NO	TDF/3TC/EFV		24	2	No					Dapsone			YES									Clear		Nil (< 2+)	Negative	Nil		Nil
100	Female		Married	Primary			Good	68	159	26.9	97/69	None			YES	460	2014-09-01	NO			YES	TDF/3TC/EFV			1	No					Cotrimoxazole			YES	68.7	2018-01-02	90	5.2				3.89	Yellow		Nil (< 2+)	Negative	Nil		Nil
101	Female	Najjanankumbi	Widowed	Primary	Business woman	No	Good	99	164	36.8	121/82	None			YES			YES			YES	TDF/3TC/EFV		6	2	No					Cotrimoxazole, Cetrizine and Betamethasone cream			YES	55.5	2018-01-02	192	4.7				3.7	Yellow		Nil (< 2+)	Negative	Nil		Nil
102	Male	Makindye	Single	Primary	Vendor	No	Good	51	168	18.07		None			YES	472	2017-01-15	NO			YES	TDF/3TC/EFV		12	1	No					Cotrimoxazole			YES	72.6	2018-01-02	99.19	4.6				5.02	Clear		Nil (< 2+)	Negative	Nil		Nil
103	Male	Katale, Jomayi	Married	Secondary	Self employed	No	Good	67	169	23.5	174/115	Hypertensive			NO	159	2014-09-01	NO			YES	TDF/3TC/EFV		72	1	No					Cotrimoxazole			YES	89.7	2018-01-02	84	4.4					Clear		Nil (< 2+)	Negative	Nil		Nil
104	Female	Oyam	Married	Secondary	Construction manager	No	Good	70	156	28.8	119/67	None			YES	639	2016-06-01	NO			YES	TDF/3TC/EFV		24	1	No					Cotrimoxazole			YES	68.3	2018-01-02	119	4.3					Pale yellow		Nil (< 2+)	Negative	Nil		Nil
105	Male	Kibuli	Single	Secondary	Business man	Yes	Good	59	166	21.4	125/78	None			NO	272	2017-07-01	NO			YES	TDF/3TC/EFV		8	1	No					Cotrimoxazole			YES	69.3	2018-01-02		3.9					Clear		Nil (< 2+)	Negative	Nil		Nil
106	Female	Nagganda	Separated	Secondary	Tailor	No	Good	59	163.5	22	135/90	No			YES	453	2016-09-01	NO			YES	TDF/3TC/EFV		24	1	No					Cotrimoxazole			YES	70.3	2018-01-02	92	4.6				3.6	Pale yellow		Nil (< 2+)	Negative	Nil		Nil
107	Female	Kiiti	Married	Primary	Catering	No	Good	56	163	21.1	131/71	None			YES	592	2016-12-01	YES			YES	TDF/3TC/EFV		36	1	No								YES	58.5	2018-02-02	101.8	4.3		2.26		4.55	clear		Nil (< 2+)	Negative	nil		Nil
108	Female	Makindye	Single	Primary	Unemployed	No	Wasted	54	158	21.6	103/65	None				187	2016-06-01	YES			YES	TDF/3TC/EFV			1	No								YES	64.4	2018-02-02		4.3	1.15	2.2		3.78	pale yellow		Nil (< 2+)	Negative	nil		Nil
109	Male	Buddo	Single	Primary	Trader	No	Good	75	167	26.9	120/69				YES	482	2015-08-01				YES	TDF/3TC/EFV			1	No					Cotrimoxazole			YES	70.1	2018-02-02	146	3.9	1.27	2.35		3.42	yellow		Nil (< 2+)	Negative	nil		Nil
110	Male	Masaka	Separated	Primary	Driver	Yes	Good	58.6	175	19	122/76	None			YES	197	2016-09-01	NO	20	2017-08-08	NO	TDF/3TC/EFV		36	1	No					Cotrimoxazole			YES	68.9	2018-02-02	111	4.9	1.31	2.12		3.7	clear		Nil (< 2+)	Negative	nil		Nil
111	Female	Busaabala	Married	Secondary	Businesswoman	No	Good	56	151	24.6	104/60	None			YES	619	2017-07-01	NO			YES	TDF/3TC/EFV		24	1	No					Cotrimoxazole			YES	63.9	2018-02-02	96	3.9	1.25	2.34		5.17	clear		Nil (< 2+)	Negative	nil		Nil
112	Female	Mpererwe	Separated	Primary	Farmer	No	Good	65	153	27.8	97/71	None			YES	563	2016-02-01	NO			YES	TDF/3TC/EFV		48	1	No					Cotrimoxazole			YES	65.5	2018-02-02	105	4.9	1.27	2.02		4.61	pale yellow		Nil (< 2+)	Negative	nil		Nil
113	Male		Married	Tertiary	PPM Consultant	No	Good	66.1	159	26	105/76	None			YES	112	2014-02-01	NO			YES	TDF/3TC/EFV		72	1	No					Cotrimoxazole			YES	80.5	2018-02-02	71	4.2	0.8	2.01		4.71	clear		Nil (< 2+)	Negative	nil		Nil
114	Male	Nateete	Separated	Primary	Trader	No	Good	54.4	169	19	109/46	Hypotensive			YES	121	2016-10-01	NO			YES	TDF/3TC/EFV		24	1	No					Cotrimoxazole			YES	66.9	2018-02-02	101	4.4	0.95	2.17		3.26	clear		Nil (< 2+)	Negative	nil		Nil
115	Male	Masajja	Separated	Primary	Boda boda rider	Yes	Good	52	167	18.6	110/70	None			YES			YES			YES	TDF/3TC/EFV		24	1	No					Cotrimoxazole			YES	71.1	2018-02-02	104	4.7	1.16	2.24		4.22	yellow		Nil (< 2+)	Negative	nil		Nil
116	Male	Nakifuuma	Married	Primary	Taxi driver	No	Good	60	165.8	21.8	145/80	None			YES			YES	488	2016-10-01	NO	TDF/3TC/EFV		24	1	No					Cotrimoxazole			YES	77.5	2018-02-02	109	4.5	1.13	2.22		4.84	pale yellow		Nil (< 2+)	Negative	nil		Nil
117	Female	Seeta	Single	Secondary	Business woman	No	Good	74	157.2	30	124/85	None			YES	41	2014-09-01	NO	910	2016-11-01	NO	TDF/3TC/ATV/r		72	1	No					Cotrimoxazole			YES	70.3	2018-02-05	115	4.2	0.94			6.65	Pale yellow		Nil (< 2+)	Negative	Nil		Nil
118	Male	Najjanakumbi	Married	Secondary	Construction Engineer	No	Good	74	171	25.3	124/76	None			YES	84.4	2018-02-05	NO			YES	TDF/3TC/EFV		48	1	No					Cotrimoxazole			YES	84.4	2018-02-05	101	4.7	1.09			4.62	Clear		Nil (< 2+)	Negative	Nil		Nil
119	Male	Makindye	Married	Primary	Businessman	No	Good	70	162	26.7	111/66	None			YES	72.4	2018-02-06	NO			YES	TDF/3TC/EFV		24	1	No					Cotrimoxazole			YES	72.4	2018-02-06	123	5.2	1.03	2.18		5.14	Clear		Nil (< 2+)	Negative	Nil		Nil
120	Female	Mukono	Married	Primary	Hair dresser	Yes	Good	75	163	28	124/69	No			YES	508	2012-09-01	NO			YES	TDF/3TC/EFV		60	1	No					Cotrimoxazole			YES	57.5	2018-02-06	134	4.2	0.98	2.04		2.2	Clear		Nil (< 2+)	Negative	Nil		Nil
122	Female	Makindye	Married	Secondary	Unemployed	No	Good	63	145	30	105/70	Abdominal pain			YES	23	2016-07-01	NO			YES	TDF/3TC/EFV		24	1	No					Cotrimoxazole			YES	47.5	2018-02-06	160	3.8	1.4	1.97		3.84	Pale yellow		Nil (< 2+)	Negative	Nil		Nil
124	Female	Kyengera	Widowed	Secondary	Self employed	Yes	Good	47	157	19.1	127/69	None			YES	924	2015-09-01	NO	47	2017-02-02	NO	TDF/3TC/ATV/r		96	1	No					Cotrimoxazole			YES	59.2	2018-02-06	79	4.8	0.99	2.2		3.9	Clear		Nil (< 2+)	Negative	Nil		Nil
125	Male	Kawempe	Married	Secondary	Driver	No	Good	55	163	20.7	109/69	None			YES	145	2014-10-01	NO			YES	TDF/3TC/EFV		48	1	No					Cotrimoxazole			YES	87.8	2018-02-05	73	4.4	0.98			4.86	Pale yellow		Nil (< 2+)	Negative	Nil		Nil
126	Female	Kitebi	Married	Secondary	Shop attendant	No	Good	57	161	22	135/74	None			YES	121	2017-11-01	NO			YES	TDF/3TC/EFV		84	1	No					Cotrimoxazole			YES	69.3	2018-02-05	88	4	0.78			5.63	Clear		Nil (< 2+)	Negative	Nil		Nil
127	Female	Ndejje	Married	Secondary	Trader	No	Good	75	159	119	122/81	None			YES	807	2016-08-01	NO			YES	TDF/3TC/EFV		24	1	No					Cotrimoxazole			YES	67.2	2018-02-06	119	3.7	1.19	1.99		4.56	Pale Yellow		Nil (< 2+)	Negative	Nil		Nil
128	Female	Katanga, Wandegeya	Separated	Secondary	Hair dresser	Yes	Good	61	158	24.4	117/66	None			YES	457	2015-03-01	NO			YES	TDF/3TC/EFV		36	1	No					Cotrimoxazole			YES	69.4	2018-02-05	100	4.2	1.16	0.52		4.2	Clear		Nil (< 2+)	Negative	Nil		Nil
129	Female	Ntungamo	Separated	Secondary	Business woman	No	Good	68	155	28.3	115/73	None			YES	385	2015-08-01	NO			YES	TDF/3TC/EFV		72	1	No					Cotrimoxazole			YES	69.5	2018-02-05	100	3.7	1.46			5.05	Pale yellow		Nil (< 2+)	Negative	Nil		Nil
130	Male	Kiwenda	Married	Primary	Fisherman	Yes	Good	61	159	24	148/77	None			YES	68	2014-06-01	NO	97634	2016-11-01	NO	TDF/3TC/EFV		72	1	No					Cotrimoxazole			YES	68.6	2018-02-06	113	4.5	0.85	2.23		4.62	Pale yellow		Nil (< 2+)	Negative	Nil		Nil
131	Female	Makerere Kivulu	Married	Primary	Unemployed	Yes	Good	79	169	27.7	108/69	None			YES	381	2015-01-15	NO			YES	TDF/3TC/EFV		48	1	No					Cotrimoxazole			YES	59.1	2018-02-05	155	4.7	1.12			4.52	Pale yellow		Nil (< 2+)	Negative	Nil		Nil
132	Female	Kamwokya	Married	Secondary	Self employed	Yes	Good	66	166	24	135/89	None			YES	44	2014-06-01	NO			YES	TDF/3TC/EFV		48	1	No					Cotrimoxazole			YES	80.7	2018-02-06	69	3.7	1.26	2.07		4.2	Pale yellow		Nil (< 2+)	Negative	Nil		Nil
133	Male	Kawanda	Married	Primary	Builder	No	Good	63.4	167	22.7	103/63	None			YES			YES			YES	TDF/3TC/EFV		36	1	No					Cotrimoxazole			YES	71.3	2018-02-06	112	4.5	0.98	2.21		4.27	Clear		Nil (< 2+)	Negative	Nil		Nil
134	Male	Kiwovu Zone	Married	Secondary	Mechanic	No	Good	67.1	177	21.4	101/67	None			YES	55	2014-04-01	NO			YES	TDF/3TC/EFV		48	1	No					Cotrimoxazole			YES	66.9	2018-02-05	123	4.2	1.15			4.09	Clear		Nil (< 2+)	Negative	Nil		Nil
135	Female	Makindye	Separated	Primary	Food vendor	No	Good	85	161	32.8	117/81	None			YES	335	2014-06-01	NO	1	2017-12-01	NO	TDF/3TC/EFV		96	1	No					Cotrimoxazole			YES	63.5	2018-02-05	143	4	1.05			5.33	Pale Yellow		Nil (< 2+)	Negative	Nil		Nil
136	Female	Ndejje	Single	Tertiary	Business woman	No	Good	82	161	31.6	110/74	None			YES	360	2016-09-01	NO			YES	TDF/3TC/EFV		24	1	No					Cotrimoxazole			YES	57.9	2018-02-06	202	4.1	1.22	2.21		4.59	Clear		Nil (< 2+)	Negative	Nil		Nil
137	Female	Kajjansi	Married	Secondary	Unemployed	Yes	Good	68.9	145	32.8	134/92	None			YES							TDF/3TC/EFV		12	1	No					Cotrimoxazole			YES									Clear		Nil (< 2+)	Postive	Nil		Nil
138	Male	Bukomansimbi	Married	Secondary	Farmer	No	Good	59.7	147	27.6	127/83	None			YES	21	2017-12-01	NO			YES	TDF/3TC/EFV		24	1	No					Cotrimoxazole			YES	65.4	2018-02-06	107	4.5	1.07	2.3		4.3			Nil (< 2+)	Negative			Nil
139	Female	Salaama	Married	Primary	Business woman	No	Good	80.7	135	44.3	148/80	None			YES	365	2016-12-01	NO			YES	TDF/3TC/EFV		24	1	No					Cotrimoxazole			YES	60.1	2018-02-06		4.3	1.25	2.14		4.43	Clear		Nil (< 2+)	Negative	Nil		Nil
140	Male	Najembe	Widowed	Primary	Farmer	No	Good	60	169	21	115/78	none			YES	924	2015-07-01	NO	20	2017-05-22	NO	TDF/3TC/EFV		36	1	No					Cotrimoxazole			YES	71	2018-02-02	94	4.5	0.9	2.33		5.15	pale yellow		Nil (< 2+)	Negative	nil		Nil
141	Male	Mutundwe	Separated	Primary	Mechanic	Yes	Good	69	165.5	25.2	149/93	None			YES	422	2016-08-01	NO	50	2017-10-12	NO	TDF/3TC/EFV		24	1	No					Cotrimoxazole			YES	110.4	2018-02-02	71	42	0.7	2.24		7.14	clear		Nil (< 2+)	Negative	nil		Nil
142	Female	Buziga	Separated	Primary	Vendor	Yes	Good	75	151	33	95/73	None			YES	992	2016-08-01	NO			YES	TDF/3TC/EFV		24	1	No					Cotrimoxazole			YES	68.4	2018-02-02	125	4	0.97	2.07		4.29	clear		Nil (< 2+)	Negative	nil		Nil
143	Male	Zirobwe	Separated	Primary	Trader	No	Good	65	166	23.6	104/75	None			YES	630	2014-08-01	NO			YES	TDF/3TC/EFV		72	1	No					Cotrimoxazole			YES	62	2018-02-02	121	3.7	0.93	2.16		5.1	clear		Nil (< 2+)	Negative	nil		Nil
144	Female	Maganjo	Married	Secondary	House wife	No	Good	55	148	25	127/76	No complaint			YES	678	2014-09-01	NO	20	2017-06-02	NO	TDF/3TC/EFV		72	1	No					Cotrimoxazole			YES	68	2018-02-02	75	4.5	1.31	2.24		4.98	Clear		Nil (< 2+)	Negative	Nil		Nil
145	Female	Butambala	Separated	Secondary	Businees woman	No	Good	76	168	26.9	130/90	None			YES	434	2016-07-01	NO			YES	TDF/3TC/EFV		24	1	No					Cotrimoxazole			YES								5.17	clear		Nil (< 2+)	Negative	nil		Nil
146	Female	Butambala	Separated	Secondary	Saloon attendant	No	Good	69	165	25.3	122/77	None			YES	208	2016-07-01	NO	20	2017-03-27	NO	TDF/3TC/EFV		24	1	No					Cotrimoxazole			YES	72.2	2018-02-02	111	4.2	0.62	2.21		5.15	clear		Nil (< 2+)	Negative	nil		Nil
147	Female	Kamwokya	Separated	Primary	Business woman	No	Good	64	156	26.3	127/88	None			YES	446	2014-01-01	NO			YES	TDF/3TC/EFV		48	1	No					Cotrimoxazole			YES	88.8	2018-02-02	105.3	4.2	0.96	2.22		3.82	Clear		Nil (< 2+)	Negative	Nil		Nil
148	Male	Kibuye	Single	Primary	Trader	No	Good	53	157.2	21.4	120/75	None			YES	217	2016-08-01	NO	103	2017-06-13	NO	TDF/3TC/EFV		24	1	No					Cotrimoxazole			YES								4.35	clear		Nil (< 2+)	Negative	nil		Nil
149	Female	Wakiso	Single	Primary	Waitress	No	Good	58	156	23.8	114/73	None			YES	574	2015-06-01	NO	20	2017-03-06	NO	TDF/3TC/EFV		48	1	No					Cotrimoxazole			YES	54.9	2018-02-02	129	4.4	1.01	2.37		4.24	Clear		Nil (< 2+)	Negative	Nil		Nil
150	Female	Gaba	Married	Tertiary	Accountant	No	Good	68	156.2	27.8	125/82	None			YES	446	2015-10-01	NO	50	2015-10-20	NO	TDF/3TC/EFV		36	1	No					Cotrimoxazole			YES	69	2018-02-02	98.9	4.1	1.15	2.12			clear		Nil (< 2+)	Negative	Nil		Nil
151	Female	Kyengera	Married	Primary	Self employed	No	Good	59	140	30	121/84	None			YES	303	2008-08-01	NO	20	2017-05-15	NO	TDF/3TC/EFV		48	1	No					Cotrimoxazole			YES	69	2018-02-02	84					4.59	clear		Nil (< 2+)	Negative	nil		Nil
152	Female	Nansana	Married	Primary	Trader	Yes	Good	65	160	25.4	109/69	None			YES	299	2015-09-01	NO			YES	TDF/3TC/EFV		36	1	No					Cotrimoxazole			YES	76	2018-02-02	91	3.9	1.11	2.07		6.13	clear		Nil (< 2+)	Negative	nil		Nil
153	Female	Kira	Single	Primary	Self employed	No	Good	60	148	27.4	107/69	None			YES	223	2014-08-01	NO			YES	TDF/3TC/EFV		72	1	No					Cotrimoxazole			YES	60.3	2018-02-02	117.4	4.1	0.99	2.22		5.37	clear		Nil (< 2+)	Negative	Nil		Nil
154	Female	Nalumunye, Jomayi	Separated	Tertiary	Business woman	Yes	Good	56	162		114/74	None				581	2016-03-01	NO	7170	2015-07-01	NO	TDF/3TC/EFV		60	1	No					Cotrimoxazole, NAT B and Vita cap			YES	76	2018-02-13	73	4.4	1.04	2.25		4.07	Clear		Nil (< 2+)	Negative	Nil		Nil
156	Male	Mulago	Single	Secondary	Unemployed	No	Good	63	155	26.2	126/87	None			YES	675	2016-04-01	NO			YES	TDF/3TC/EFV		48	1	No					Cotrimoxazole and Cetrizine			YES	63.9	2018-02-13	133	4.1	1.04	2.14			Yellow		Nil (< 2+)	Negative	Nil		Nil
157	Male	Kyebando	Married	Secondary	Driver	Yes- 3/4	Good	68	165.5	24.8	148/119	High blood pressure			YES	206	2014-04-01	NO	0	2016-11-01	NO	TDF/3TC/EFV		24	1	No	TB		Hypertension		Cotrimoxazole and Nifedipine			YES	92.6	2018-02-13	94	3.4	1.08	2.35		5.67	Pale yellow		(<= 2+)	Negative	1+	Postive	Nil
158	Female	Muyenga	Widowed	Secondary	Self employed	No	Good	66	155		104/73	None			YES	52	2013-05-01	NO	83	2017-10-20	NO	TDF/3TC/EFV		72	1	No					Cotrimoxazole			YES								4.76	Clear		Nil (< 2+)	Negative	Nil		Nil
159	Male	Kibuye	Separated	Primary	Builder	No	Good	55	175	18	129/88	None			YES	247	2016-08-01	NO			YES	TDF/3TC/EFV		24	1	No					Cotrimoxazole			YES	70.5	2018-02-13	86	4.7	0.98	2.17		3.95	Yellow		Nil (< 2+)	Negative	Nil		Nil
160	Female	Nabbingo	Widowed	Secondary	Farmer	Yes- 3/4	Good	100	156	41.1	185/117	Body weakness but is hypertensive			YES	243	2016-09-01	NO	20	2017-05-22	NO	TDF/3TC/EFV		24	1	No					Cotrimoxazole			YES	77.4	2018-02-13	135	4.1	1.27	2.28			Clear		Nil (< 2+)	Negative	Nil		Nil
161	Female	Entebbe	Married	Tertiary	Secretary	Yes- 3/4	Good	108	157.3	43.6	145/98	None			YES	96	2013-07-01	NO	297910	2017-04-01	NO	TDF/3TC/ATV/r		96	2	No			Hypertension		Cotrimoxazole, Nifedipine and Cetrizine			YES	77.1	2018-02-13	135	4.2	1.14	2.32			Clear		Nil (< 2+)	Negative	Nil		Nil
162	Female	Kamwokya	Widowed	Primary	Self employed	No	Good	66	156	27.1	115/94	Post herpetic neuralgia			YES	657	2014-09-01	NO			YES	TDF/3TC/EFV		48	2	No			Diabetes		Cotrimoxazole,Neuroton and Metformin			YES	106.2	2018-02-13	54	5	1.26	2.29		24.4	Clear		Nil (< 2+)	Postive	Nil		Nil
163	Male	Masajja	Married	Primary	Taxi driver	Yes- 4/4	Good	60	167	21.5		None			YES	102	2016-08-01	NO			YES	TDF/3TC/EFV		24	1	No					Cotrimoxazole			YES	74.7	2018-02-13	104	3.9	0.98	1.99		4.09	Clear		Nil (< 2+)	Negative	Nil		Nil
164	Female	Makindye	Single	Secondary	Business woman	No	Good	48	148	21.9		None			YES	479	2015-04-01	NO			YES	TDF/3TC/EFV		36	1	No					Cotrimoxazole and Mutivitamins			YES	109	2018-02-13	51.01	4.3	1	2.21		3.7	Clear		Nil (< 2+)	Negative	Nil		Nil
165	Female	Mukono	Widowed	Primary	Un employed	No	Good	60	156	24.7		None			YES	466	2016-02-01	NO			YES	TDF/3TC/EFV		72	1	No			Others	Upper respiraotory tract infection	Cotrimoxazole,Cetrizine and Erythromycin			YES	69.3	2018-02-13	101	4.3	0.84	2.25		4.52	Clear		Nil (< 2+)	Negative	Nil		Nil
166	Male	Makindye	Married	Primary	Driver	No	Good	59	160	23	122/79	None			YES	337	2016-02-01	NO	20	2015-08-01	NO	TDF/3TC/EFV		48	2	No					Cotrimoxazole			YES	75.5	2018-02-13	78	4.1	1.05	2.33		4.39	Yellow		Nil (< 2+)	Negative	Nil		Nil
167	Female	Busabala	Married	Primary	Farmer	No	Good	70	156	28.8		Headache			YES	1388	2016-12-01	NO			YES	TDF/3TC/EFV		48	1	No					Cotrimoxazole and Vitamin B complex			YES	65.8	2018-02-13	108	4.1	1.23	2.26		4.55	Pale Yellow		Nil (< 2+)	Negative	Nil		Nil
168	Female	Masindi	Separated	Tertiary	Secretary	No	Good	62	168	22		Chest pain			YES			YES			YES	TDF/3TC/EFV		24	1	No					Cotrimoxazole			YES	61.1	2018-02-13	108	4.2	1.1	2.17		4.94	Clear		Nil (< 2+)	Negative	Nil		Nil
169	Female	Salaama	Separated	Primary	Hair dresser	No	Good	56	156	23		None			YES			YES			YES	TDF/3TC/EFV		12	1	No					Cotrimoxazole and fluconazole			YES	67.3	2018-02-13	95	4	0.9	2.03			Clear		Nil (< 2+)	Negative	Nil		Nil
170	Male	Makindye	Separated	Primary	Business man	No	Good	72	163	27	104/80				YES	637	2017-01-15	NO			YES	TDF/3TC/EFV		12	1	No					Cotrimoxazole			YES	73.6	2018-02-13	130	3.7	0.94	2.19		4.18	Clear		Nil (< 2+)	Negative	Nil		Nil
171	Female	Makindye	Single	Primary	House help	No	Good	55	150	24.4	130/90	General malaise			YES			YES	50	2017-12-01	NO	TDF/3TC/EFV		6	1	No					Cotrimoxazole			YES								4.74	Clear		Nil (< 2+)	Negative	Nil		Nil
172	Male	Hoima road	Married	Primary	Business man	No	Good	64	169	22.4		None			YES	188	2014-04-01	NO			YES	TDF/3TC/EFV		72	1	No					Cotrimoxazole and Cetrizine			YES	80.7	2018-02-13	99	4.7	1.04	2.16		4.62	Clear		Nil (< 2+)	Negative	Nil		Nil
175	Female	Kyebando	Single	Secondary	Business woman	Yes- 3/4	Good	62	155			None			YES	304	2016-03-01	NO			YES	TDF/3TC/EFV		24	1	No			Hepatitis B		Cotrimoxazole			YES	59.7	2018-02-13	128	4.2	1.27	2.16		4.07	Pale yellow		Nil (< 2+)	Negative	Nil		Nil
176	Female	Kawempe	Separated	Primary	Un employed	No	Good	86	163	32.4	145/74	Joint pains			YES	555	2014-06-01	NO	20	2017-08-18	NO	TDF/3TC/EFV		96	1	No					Cotrimoxazole and Vita cap			YES								4.44	Clear		Nil (< 2+)	Negative	Nil		Nil
177	Male	Namawojjolo	Married	Secondary	Business man	No	Good	75	166	27.2		None			YES	591	2014-05-01	NO	20	2018-02-01	NO	TDF/3TC/EFV		96	1	No					Cotrimoxazole			YES	70.1	2018-02-13	125	3.7	0.99	2.23		4.41	Yellow		Nil (< 2+)	Negative	Nil		Nil
178	Female	Kasubi	Separated	Secondary	Business woman	No	Good	55	167	19.7	135/84	None			YES	524	2016-02-01	NO			YES	TDF/3TC/EFV		72	1	No					Cotrimoxazole and Vitamin capsules			YES	86.9	2018-02-28	67	4.6	0.92	2.12					Nil (< 2+)	Negative			Nil
179	Female	Entebbe	Single	Secondary	Nurse	No	Good	67	177	21.4	104/71	Right Mastoid swelling and oral candidiasis			YES	131	2017-11-01	NO			YES	TDF/3TC/EFV		6	1	Yes	others	Oral candidiasis			Cotrimoxazole			YES	74.4	2018-02-22	87	3.9	1.09	2.21		4.7	Clear		Nil (< 2+)	Negative	Nil		Nil
180	Male	Nasaana	Married	Secondary	Farmer	No	Good	60	164	22.3	101/65	None			YES	355	2014-10-01	NO			YES	TDF/3TC/EFV		84	1	No					Cotrimoxazole			YES	84.9	2018-02-28	72	4.3	1.01	2.22		4.69	Clear		Nil (< 2+)	Negative	Nil		Nil
181	Male	Kabojja	Single	Secondary	Self employed	Yes 2/4	Good	50	175	16.3	103/119	Diastolic hypertension			YES	332	2014-04-01	NO			YES	TDF/3TC/EFV		60	1	No					Cotrimoxazole,Erythromycin and Paracetamol			YES	58.2	2018-02-22	97	3.6	1.22	2.24		2.42	Yellow		Nil (< 2+)	Negative	Nil		Present
182	Female	Zaana	Separated	Primary	Business woman	No	Good	54	149	24.3	104/70	None			YES	717	2015-07-01	NO			YES	TDF/3TC/EFV		36	1	No					Cotrimoxazole			YES	61.1	2018-02-22	102	4.1	1.13	2.35		4.98	clear		Nil (< 2+)	Negative	Nil		Nil
183	Female	Bulenga	Separated	Primary	Business woman	Yes -3/4	Good	98	162	37.3	111/68	Obese			YES	270	2015-06-01	NO			YES	TDF/3TC/EFV		36	1	No					Cotrimoxazole, Calcium and Paracetamol			YES	76.3	2018-02-28	120	4.5	1.04	2.17		4.84	Clear		Nil (< 2+)	Negative	Nil		Nil
184	Female		Single	Secondary	Business woman	Yes 1/4	Good	52.5	163	19.76	110/82	None			YES			YES			YES	TDF/3TC/EFV		48	1	No					Cotrimoxazole			YES								5.14	Clear		Nil (< 2+)	Negative	Nil		Present
185	Female	Katwe	Single	Secondary	Tailor	No	Good	52	150	23.1	127/90	Lower abdominal pain and cough			YES							TDF/3TC/EFV		9	1	Yes	others	Pelvic inflammatory disease and URTI			Cotrimoxazole,Vitamin capsule,Paracetamol and Coartem			YES	75.8	2018-02-22	84	4.4	0.95	2.22		4.88	Clear		Nil (< 2+)	Negative	Nil		Nil
186	Female	Kawula	Married	Primary	Business woman	No	Good	59	156	24.2	120/84	No complaint			YES							TDF/3TC/EFV		24	1	No					Cotrimoxazole			YES	69.7	2018-02-28	80	4.1	1.18	2.25		4.99	Yellow		Nil (< 2+)	Negative	Nil		Nil
187	Female	Ndeeba	Married	Secondary	Business woman	Yes- 3/4	Good	70	161	27.01	120/79	None			YES							TDF/3TC/EFV		11	1	No					Cotrimoxazole and Amoxicillin			YES								4.66	Clear		Nil (< 2+)	Negative	Nil		Nil
188	Female	Kalerwe	Married	Secondary	Farmer	No	Good	83	166	30.1	104/80	Obese , no other complaint			YES							TDF/3TC/EFV		72	1	No					Cotrimoxazole			YES	69	2018-02-28	117	5.1	1.11	2.76		4.69	Clear		Nil (< 2+)	Negative	Nil		Nil
189	Female	Kamwokya	Single	Primary	Bar attendant	Yes - 3/4	Good	75	170	26	154/96	Isolated systolic hypertension			YES							TDF/3TC/EFV		12	1	Yes	others	Hypertension			Cotrimoxazole			YES	66	2018-02-22	123	4.4	1.1	2.01		4.56	Clear		Nil (< 2+)	Negative	Nil		Present
190	Female	Nasaana	Separated	Primary	Business woman	Yes- 3/4	Good	60	162	22.86	91/63	None			YES							TDF/3TC/EFV		60	1	No					Cotrimoxazole			YES	61.6	2018-02-22	103	4.1	0.94	2.09		5.2	Clear		Nil (< 2+)	Negative	Nil		Nil
191	Female	Namasuba	Separated	Primary	Self employed	No	Good	50	151	21.9	110/65	None			YES							TDF/3TC/EFV		24	1	No								YES	79	2018-02-22	66	4.4	1.25	2.14		4.85	Clear		Nil (< 2+)	Negative	Nil		Nil
192	Female	Salaama	Married	Primary	Not employed	No	Good	38	152	16.45	90/67	None			YES							TDF/3TC/EFV		6	1	No					Cotrimoxazole			YES	60.2	2018-02-22	66	4.8	1.13	2.07		4.8	Clear		Nil (< 2+)	Negative	Nil		Nil
193	Female	Nakasenke	Separated	Primary	Farmer	No	Good	47	158	18.83	133/84	None			YES				20	2017-06-13	NO	TDF/3TC/EFV		90	1	No					Cotrimoxazole			YES											Nil (< 2+)	Negative			Nil
193	Female	Nakasenke	Separated	Primary	Farmer	No	Good	47	158	18.83	133/84	None			YES				20	2017-06-13	NO	TDF/3TC/EFV		90	1	No					Cotrimoxazole			YES	75.7	2018-02-22		4.4	1.27	2.25		4.84	Clear		Nil (< 2+)	Negative	Nil		Nil
194	Female	Kansanga Kiwempe	Separated	Primary	Business woman	No	Good	60	165.5	21.9	102/94	None			YES							TDF/3TC/EFV		36	1	No					Cotrimoxazole and Ibuprofen			YES	72.3	2018-02-22	91	4	1.02	2.06		4.25	Clear		Nil (< 2+)	Negative	Nil		Present
195	Male	Busaabala	Married	Primary	Stone cutter	Yes- 1/4	Good	52	163	19.57	94/52	None			YES							TDF/3TC/EFV		24	1	No					Cotrimoxazole			YES								4.3	Clear		Nil (< 2+)	Negative	Nil		Present
196	Female	Bukasa	Single	Secondary	Shop attendant	No	Good	61	154	25.72	132/70	None										TDF/3TC/EFV		12	1	No					Cotrimoxazole			YES	63.3	2018-02-28	118	4	1.15	2.27		4.87	Clear		Nil (< 2+)	Negative	Nil		Nil
197	Female	Kibuye	Married	Primary	Tailor	Yes- 3/4	Good	83	164	30.86	146/126	None			YES							TDF/3TC/EFV		10	1	No					Cotrimoxazole			YES											Nil (< 2+)	Negative			Nil
198	Female	Ndeeba	Married	Primary	Hotel attendant	Yes - 3/4	Good	57	155	23.73	97/63	None			YES				88	2017-01-10	NO	TDF/3TC/EFV		24	1	No					Cotrimoxazole			YES	69.8	2018-02-28	100	4.6	1.35	2.14		4.88	Yellow		Nil (< 2+)	Negative	Nil		Nil
199	Female	Kabuuma	Widowed	Primary	Trader	Yes - 3/4	Good	59	151	25.9	106/70	None			YES							TDF/3TC/EFV		24	1	No					Cotrimoxazole			YES	67.9	2018-02-28	94	4.9	1.09	2.23		6.7	Clear		Nil (< 2+)	Postive	Nil		Nil
200	Male	Jinja	Widowed	Tertiary	Builder	No	Good	63	163	23.7	108/70	None			YES				114	2016-10-11	NO	TDF/3TC/EFV		36	1	No					Cotrimoxazole			YES	69.2	2018-02-28	119	4.5	1.19	2.19		5.02	Clear		Nil (< 2+)	Negative	Nil		Nil
201	Female	Mengo	Married	Secondary	Self employed	No	Good	57	160.5	22.1	127/85	None			YES				204	2017-08-11	NO	TDF/3TC/EFV		24	1	No					Cotrimoxazole			YES	66.8	2018-02-22	98	4.4	1.29	2.3		4	Clear		Nil (< 2+)	Negative	Nil		Nil
202	Female	Luzira	Widowed	Secondary	Business woman	No	Good	70	164	26.03	115/56	Hypotensive			YES						YES	TDF/3TC/EFV		24	1	No					Cotrimoxazole			YES								4.8	Turbid		Nil (< 2+)	Negative	present - 125		Nil
203	Male	Ngango	Single	Secondary	Student	No	Good	43	163	16.18	130/96	None			YES						YES	TDF/3TC/EFV		24	1	No					Cotrimoxazole			YES	70.7	2018-02-22	93	4.6	1.14	2.14		5.47	Clear		Nil (< 2+)	Negative	Nil		Nil
204	Female	Kamuli	Widowed	Secondary	Soldier	No	Good	48	156	19.72	126/79	None			YES						YES	TDF/3TC/EFV		96	1	No								YES	66.1	2018-02-28	68	4.9	1.55	2.46		4.66	Yellow		Nil (< 2+)	Negative	Nil		Nil
205	Male	Mulago	Married	Secondary	Business man	Yes- 2/4	Good	72	159	28.48	113/84	None			YES							TDF/3TC/EFV		10	1	No					Cotrimoxazole			YES	66.1	2018-02-22	132	3.9	1.14	2.09		5.1	Pale Yellow		Nil (< 2+)	Negative	Nil		Present
207	Female	Kajjansi	Married	Primary	House wife	Yes- 3/4	Good	58	156	23.8	127/83	None			YES						YES	TDF/3TC/EFV		48	1	No					Cotrimoxazole			YES	57.5	2018-02-22	102	4.1	1.1	2.15		4.02	Reddish in color	1.010	Nil (< 2+)	Negative	Nil		Present
208	Male	Bulenga	Married	Primary	Fisherman	No	Good	60	168	21.3	113/74	Headache and fever			YES	71	2014-09-13	NO	1	2018-02-03	NO	TDF/3TC/EFV		24	1	No					Cotrimoxazole			YES	93.1	2018-03-02	89	4.4	1.08	2.16					Nil (< 2+)	Negative			Nil
209	Male	Bweyogerere	Married	Primary	Unemployed	No	Good	44	160		190/133	Hypertensive			YES	189	2014-08-29	NO	1	2018-02-23	NO	TDF/3TC/EFV		48	2	No			Hypertension		Cotrimoxazole, Nifedipine and Captopril			YES	83.4	2018-03-02	51	3.7	0.64	2.32		4.75			Nil (< 2+)	Negative			Nil
210	Male	Jinja	Married	Secondary	Self employed	NO	Good	76	170	26.3	145/96	None			YES	158	2014-06-27	NO	0	2015-02-20	NO	TDF/3TC/EFV		48	2	No					Cotrimoxazole			YES	134	2018-03-02	54	5.1	0.9	2.16		4.66			Nil (< 2+)	Negative			Nil
211	Male	Gangu	Single	Primary	Builder	No	Good	65	160	25.4	116/78	None			YES	50	2017-05-05	NO	1	2018-02-23	NO	TDF/3TC/EFV		8	1	No					Cotrimoxazole			YES	64.7	2018-03-02	130	4	0.94	2.11		4.79			Nil (< 2+)	Negative			Nil
212	Female	Mpigi	Single	Secondary	Business woman	Yes- 4/4	Good	52	158	20.8	135/79	None			YES	309	2017-03-11	NO			YES	TDF/3TC/EFV		6	1	No					Cotrimoxazole			YES	60.9	2018-03-02	103	4.4	0.9	2.31		5			Nil (< 2+)	Negative			Nil
213	Male	Bulenga	Married	Primary	Baker	Yes	Good	58	165.5	21.2	138/74	None			YES	336	2016-04-29	NO	1	2018-02-23	NO	TDF/3TC/EFV		24	2	No					Cotrimoxazole			YES	82.2	2018-03-02	100	4.6	0.64	2.26		3.95			Nil (< 2+)	Negative			Nil
215	Female	Ndejje	Separated	Primary	Farmer	No	Good	56	147	25.9	121/77	None			YES	897	2016-10-13	NO			YES	TDF/3TC/EFV		24	1	No					Cotrimoxazole			YES	72.1	2018-03-02	69	3.9	1.11	2.39		5.36			Nil (< 2+)	Negative			Nil
216	Male	Kisasi	Single	Tertiary	Teacher	No	Good	84	171	28.7	109/82	None			YES	560	2016-03-30	NO	1	2018-02-23	NO	TDF/3TC/EFV		48	2	No					Dapsone			YES	84.1	2018-03-02	121	3.7	1	2.26					Nil (< 2+)	Negative			Nil
217	Male	Bwaise	Married	Secondary	Builder	No	Good	56	159	22.2	129/77	None			YES	247	2016-05-13	NO	1	2017-02-23	NO	TDF/3TC/EFV		24	2	No					Cotrimoxazole			YES	65.1	2018-03-02	104	3.8	1.17	2.18		4.77			Nil (< 2+)	Negative			Nil
218	Female	Mutundwe	Separated	Primary	Un employed	No	Good	66	150	29.3	117/78	None			YES	277	2015-05-29	NO	1	2018-02-23	NO	TDF/3TC/EFV		60	2	No					Cotrimoxazole			YES	62.9	2018-03-02	110	4.2	1.08	2.17		4.181			Nil (< 2+)	Negative			Nil
219	Female	Kamwokya	Married	Secondary	Mobile money vendor	No	Good	71	162	27.1	113/63	None			YES	252	2016-02-05	NO	11500	2017-12-29	NO	TDF/3TC/EFV		48	2	No					Cotrimoxazole			YES	68.9	2018-03-02	118	3.9	1.12	2.31		5.47			Nil (< 2+)	Negative			Nil
220	Female	Kiruddu	Separated	Primary	Un employed	Yes- 4/4	Good	58	166	21	93/56	Hypotensive			YES			YES			YES	TDF/3TC/EFV		24	1	No					Cotrimoxazole			YES	73.6	2018-03-02	83	4.5	0.97	2.2		4.18	Clear		Nil (< 2+)	Negative	Nil		Nil
221	Female	Salaama	Single	Secondary	Maid	No	Good	68	161.1	26.2	120/67	None			YES			YES			YES	TDF/3TC/EFV		6	1	No					Cotrimoxazole			YES	67.7	2018-03-02	125	4.6	1.34	2.28		5.23	Clear		Nil (< 2+)	Negative	Nil		Nil
223	Male	Butabika	Widowed	Secondary	Preacher	No	Good	56	160		104/62	Loss of appetite			YES	672	2017-10-05	NO	1	2018-02-23	NO	TDF/3TC/EFV		24	1	No					Cotrimoxazole,Rabeprazole,Ciprofloxacin and Ginsomin			YES	88	2018-03-02	70	4.5	0.94	2.13		3.62	pale yellow		Nil (< 2+)	Negative	nil		Nil
224	Male	Kamwokya	Married	Primary	Goods courier	Yes- 3/4	Good	69	171	23.6	141/79	None			YES			YES			YES	TDF/3TC/EFV		6	1	No					Cotrimoxazole			YES	93.2	2018-03-02	100	4.4	1.11	2.28		4.66	yellow		Nil (< 2+)	Negative	nil		Nil
225	Male	Makindye	Separated	Secondary	Self employed	Yes- 3/4	Good	68	162	26	101/61	None			YES	367	2015-01-23	NO	0	2017-09-29	NO	TDF/3TC/EFV		60	2	No					Cotrimoxazole			YES	72.5	2018-03-02	119	3.6	0.84	2.18		5.14	Clear		Nil (< 2+)	Negative	nil		Nil
226	Male	Masajja B	Married	Secondary	Driver	Yes 4/4	Good	83	175	27.1	135/74	None			YES	221	2016-10-28	NO	150	2017-12-01	NO	TDF/3TC/EFV		24	2	No					Cotrimoxazole			YES	85.2	2018-03-02	117	4.9	1.12	2.37		4.15	Clear		Nil (< 2+)	Negative	nil		Nil
227	Female	Nsambya	Married	Primary	Business man	Yes- 3/4	Good	55	164	20.4	105/69	None			YES	439	2016-05-31	NO	0	2018-02-23	NO	TDF/3TC/EFV		24	2	No					Cotrimoxazole			YES	61.4	2018-03-02	107	3.9	0.99	2.23		4.96	pale yellow		Nil (< 2+)	Negative	1+		Nil
228	Female	Nakulabye	Separated	Secondary	Un employed	No	Good	45	151	19.7	100/69	Dyspepsia			YES	19	2016-04-01	NO			YES	TDF/3TC/EFV		24	2	No					Cotrimoxazole and Ompeprazole			YES	65.9	2018-03-02	80	3.5	1.04	2.5		4.16	yellow		Nil (< 2+)	Negative	nil		Nil
229	Male	Masajja	Married	Secondary	Mechanic	No	Good	66	173	22.1	106/78	None			YES			YES			YES	TDF/3TC/EFV		24	1	No					Cotrimoxazole			YES								5.78	Clear		Nil (< 2+)	Negative	Nil		Nil
230	Male	Masajja	Separated	Primary	Engineer	No	Good	70	180	21.6	120/84	None			YES			YES			YES	TDF/3TC/EFV		96	1	No					Cotrimoxazole			YES								5.27	clear		Nil (< 2+)	Negative	nil		Nil
231	Female	Bulenga	Widowed	Primary	Self employed	No	Good	59	149	26.6	123/84	None			YES	165	2014-01-05	NO	0	2015-03-27	NO	TDF/3TC/EFV		48	1	No					Cotrimoxazole			YES									Clear		Nil (< 2+)	Negative	nil		Nil
232	Male	Bwaise	Separated	Secondary	Boda boda rider	No	Good	57	161	22	116/84	None			YES	476	2014-04-28	NO	20	2018-03-02	NO	TDF/3TC/EFV		48	2	No					Cotrimoxazole			YES									Clear		Nil (< 2+)	Negative	nil		Nil
235	Female	Kyebando	Separated	Primary	Trader	No	Good	46	150	20.4	163/119	Hypertensive			YES	297	2014-08-19	NO	1	2018-02-03	NO	TDF/3TC/EFV		84	1	No			Hypertension		Dapsone			YES								6.1	yellow		Nil (< 2+)	Negative	nil		Nil
236	Female	Salaama	Married	Primary	Business woman	Yes -4/4	Good	64	160	25	12088	None			YES	274	2017-05-31	NO			YES	TDF/3TC/EFV		9	1	No					Cotrimoxazole			YES									yellow		Nil (< 2+)	Negative	nil		Nil
237	Male	Kiruddu	Married	Tertiary	Teacher	Yes- 3/4	Good	75	170	26	144/110	Hypertensive			YES	324	2017-04-10	NO				TDF/3TC/EFV		7	1	No					Cotrimoxazole			YES									clear		Nil (< 2+)	Negative	nil		Nil
238	Female	Kiwatule	Separated	Primary	Unemployed	No	Good	50	156	20.5	93/68	None			YES	328	2014-07-20	NO	104	2016-09-16	NO	TDF/3TC/EFV		48	2	No					Cotrimoxazole			YES								5.95	clear		Nil (< 2+)	Negative	nil		Nil
239	Female	Kamwokya	Married	Primary	Cooks food	No	Good	79	160	31	119/71	None			YES	833	2014-09-26	NO	1	2018-02-03	NO	TDF/3TC/EFV		48	2	No					Cotrimoxazole			YES									clear		Nil (< 2+)	Negative	nil		Nil
240	Male	Kamwokya	Married	Secondary	Butcher	No	Good	55	165	20.2	127/83	None			YES	260	2014-09-20	NO	0	2015-04-09	NO	TDF/3TC/EFV		60	2	No					Cotrimoxazole			YES									clear		Nil (< 2+)	Negative	nil		Nil
241	Female	Nabala	Married	Tertiary	Retired	No	Good	78	160	30.5	160/68	Hypertensive			YES	385	2014-08-02	NO	1	2018-02-03	NO	TDF/3TC/EFV		72	1	No																5.27	pale yellow		Nil (< 2+)	Negative	nil		Nil
242	Female	Kikandwa	Separated	Primary	Farmer	No	Good	73.6	167	26.4	101/78	None			YES	645	2014-09-20	NO	1	2018-02-03	NO	TDF/3TC/EFV		99	1	No					Cotrimoxazole			YES								4.87	pale yellow		Nil (< 2+)	Negative	nil		Nil
243	Female	Boston Kulekana	Single	Primary	Waitress	Yes- 2/4	Good	62	166	22.5	107/71	None			YES	311	2017-04-18	NO			YES	TDF/3TC/EFV		9	1	No					Cotrimoxazole			YES								4.4	pale yellow		Nil (< 2+)	Negative	nil		Nil
244	Male	Makindye	Married	Secondary	Carpentar	Yes- 4/4	Good	48	168	17	134/74	None			YES	613	2017-06-16	NO			YES	TDF/3TC/EFV		8	1	No					Cotrimoxazole			YES								5.03	yellow		Nil (< 2+)	Negative	nil		Nil
245	Female	Kasubi	Separated	Secondary	Business woman	No	Good	50	150	22.2	139/93	None			YES			YES	0	2017-12-08	NO	TDF/3TC/EFV		24	1	No					Cotrimoxazole and NAT B			YES								4.53	yellow		Nil (< 2+)	Negative	nil		Nil
246	Male	Makindye West	Married	Primary	Coordinator	No	Good	76.1	167	27.3	142/77	None			YES	464	2017-05-05	NO	50	2018-03-02	NO	TDF/3TC/EFV		48	4	No			Diabetes		Cotrimoxazole and Metformin			YES								6.54	clear		Nil (< 2+)	Negative	nil		Nil
247	Female	Kakiri	Married	Primary	Trader	No	Good	52.1	160	20.4	103/68	None			YES	523	2014-06-04	NO	1	2018-02-03	NO	TDF/3TC/EFV		96	2	No					Cotrimoxazole			YES									pale yellow		Nil (< 2+)	Negative	nil		Nil
248	Female	Masajja	Married	Secondary	Hotel manager	None	Good	69	173	23.1	97/68	None			YES	132	2017-06-15	NO			YES	TDF/3TC/EFV		7	1	No					Cotrimoxazole			YES								4.46	clear		Nil (< 2+)	Negative	nil		Nil
250	Female	Nansana	Separated	Primary	Hotel manager	No	Good	70	163	26.31	103/68	None			YES	456	2014-04-14	NO	0	2015-05-18	NO	TDF/3TC/EFV		72	1	No					Cotrimoxazole			YES								4.44	clear		Nil (< 2+)	Negative	nil		Nil
251	Male	Makindye- Boston	Separated	Secondary	Security guard	None	Good	58	170	20.1	116/71	None			YES	700	2017-01-13	NO			YES	TDF/3TC/EFV		24	1	No					Cotrimoxazole			YES									yellow		Nil (< 2+)	Negative	1+		Nil
252	Female	Masajja	Married	Secondary	Self- employed	None	Good	82	170	28.4	127/88	None			YES	779	2017-02-03	NO	1	2018-03-02	NO	TDF/3TC/EFV		12	1	No					Cotrimoxazole			YES								5.32	yellow		Nil (< 2+)	Negative	nil		Nil
253	Male	Makerere Kikoni	Married	Secondary	Chemistry lab. technician	No	Good	50	160	19.5	114/73	None			YES	194	2014-12-07	NO	20	2016-01-14	NO	TDF/3TC/EFV		60	2	No					Cotrimoxazole			YES								4.1	clear		Nil (< 2+)	Negative	nil		Nil
254	Female	Kireka	Separated	Secondary	Tailor	No	Good	61	162	23.2	108/73	None			YES	310	2016-06-05	NO	20	2018-09-03	NO	TDF/3TC/EFV		24	2	No					Cotrimoxazole			YES								4.46	Pale yellow		Nil (< 2+)	Negative	Nil		Nil
255	Male	Butto	Married	Secondary	Self employed	No	Good	58	169	20.3	109/74	None			YES	153	2016-05-02	NO	1	2018-09-03	NO	TDF/3TC/EFV		36	2	No					Cotrimoxazole and Amoxicillin			YES								4.91	Clear		Nil (< 2+)	Negative	Nil		Nil
256	Female	Katosi	Married	Primary	Bar- maid	Yes- 4/4	Good	77	167	27.6	120/77	None			YES	441	2014-04-14	NO	1	2018-09-03	NO	TDF/3TC/EFV		72	1	No					Cotrimoxazole			YES	63.2	2018-03-14	126	4.3		2.29		5.99	Yellow		Nil (< 2+)	Negative	Nil		Nil
258	Male	Gaba	Married	Tertiary	Lecturer	No	Good	70	160		116/82	None			YES	658	2014-10-25	NO	20	2017-09-15	NO	TDF/3TC/EFV		48	1	Yes					Cotrimoxazole			YES								4.84	Clear		Nil (< 2+)	Negative	Nil		Nil
259	Male	Entebbe	Married	Primary	Self- employed	No	Good	55	160.5	21.4	134/83	None			YES	434	2017-07-28	NO			YES	TDF/3TC/EFV		9	1	No					Cotrimoxazole			YES	58.4	2018-03-14	115	4		2.21		4.39	Clear		Nil (< 2+)	Negative	Nil		Nil
260	Male	Masajja	Married	Primary	Cargo carrier	No	Good	45	160.5	17.5	93/50	Hypotensive			YES	840	2017-09-29	NO			YES	TDF/3TC/EFV		72	1	No					Cotrimoxazole			YES	66.1	2018-03-14	77	4.4		2.25		4.25	Pale yellow		Nil (< 2+)	Negative	Nil		Nil
261	Female	Nsumbwe	Married	Tertiary	Teacher	No	Good	50	161	19.3	98/62	None			YES	581	2014-08-20	NO	20	2017-06-27	NO	TDF/3TC/EFV		84	1	No					Cotrimoxazole			YES	56.5	2018-03-16	102	3.9		2.16		4.31	Clear		Nil (< 2+)	Negative	Nil		Nil
262	Female	Kamwokya	Married	Primary	Sel employed	No	Good	71	160	27.7	109/68	None			YES	773	2014-04-18	NO	414	2017-07-10	NO	TDF/3TC/EFV		84	1	No					Cotrimoxazole			YES	63.6	2018-03-16	107	4.4		2.26		5.44	Clear		Nil (< 2+)	Negative	Nil		Nil
263	Female	Ndejje	Separated	Secondary	Hair dresser	No	Good	53	166	19.2	117/70	None			YES	104	2016-09-12	NO	75	2017-12-15	NO	TDF/3TC/EFV		24	1	No					Cotrimoxazole			YES	56	2018-03-14	111	3.8		2.26		4.51	Clear		Nil (< 2+)	Negative	Nil		Nil
264	Female	Kagoma	Separated	Secondary	Court clerk	No	Good	64	155	26.6	141/98	None			YES	359	2014-09-20	NO	1	2018-03-09	NO	TDF/3TC/EFV		48	3	No					Cotrimoxazole			YES	75.4	2018-03-14		4.7		2.3		4.81	Clear		Nil (< 2+)	Negative	Nil		Nil
265	Male	Kamwokya	Married	Primary	Business man	No	Good	78	169	27.3	135/87	None			YES	434	2014-12-12	NO	75	2017-12-15	NO	TDF/3TC/EFV		60	2	No					Cotrimoxazole			YES	72.8	2018-03-16		4.5		2.25		4.9	Clear		Nil (< 2+)	Negative	Nil		Nil
266	Female	Namugoona	Separated	Secondary	Trader	No	Good	63	155	26.2	126/76	None			YES			YES	1	2018-03-09	NO	TDF/3TC/EFV		24	3	No					Cotrimoxazole			YES	56.1	2018-03-14	123	4.7		2.19		4.46	Pale yellow		Nil (< 2+)	Negative	Nil		Nil
267	Female	Wakaliga	Separated	Secondary	Sales woman	No	Good	65	169	22.8	108/71	None			YES	435	2016-11-25	NO	1	2018-03-09	NO	TDF/3TC/EFV		24	1	No					Cotrimoxazole			YES	56.3	2018-03-16	140	4.6		2.27		4.55	Pale yellow		Nil (< 2+)	Negative	Nil		Nil
269	Female	Katwe	Single	Primary	Waitress	No	Good	51	170	17.6	102/63	None			YES	409	2017-03-10	NO	1	2018-03-09	NO	TDF/3TC/EFV		12	1	No			Others	Pelvic inflammatory disease	Cotrimoxazole,Cefixime and paracetamol			YES	61.2	2018-03-16	97	3.9		2.25		4.56	Pale yellow		Nil (< 2+)	Negative	1+		Nil
270	Female	Namasuba	Separated	Secondary	Hair dresser	No	Good	83	160	32.4	97/84	None			YES			YES			YES	TDF/3TC/EFV		12	1	No					Cotrimoxazole			YES	68.2	2018-03-16	128	4.1		2.24			Clear		Nil (< 2+)	Negative	Nil		Nil
271	Male	Bulenga	Married	Tertiary	Retired	No	Good	58	170	20	135/70	None			YES	396	2014-03-13	NO	1200	2017-08-09	NO	TDF/3TC/EFV		98	3	No					Cotrimoxazole			YES	109.9	2018-03-14	53	4.6		2.22		4.84	Clear		Nil (< 2+)	Negative	Nil		Nil
272	Male	Mengo	Married	Primary	Scrap dealer	No	Good	65	170	22.5	133/88	None			YES			YES			YES	TDF/3TC/EFV		12	1	No					Cotrimoxazole			YES	72.2	2018-03-14	125	4.2		2.35			Clear		Nil (< 2+)	Negative	Nil		Nil
273	Female	Kyebando	Married	Secondary	Unemployed	No	Good	62	166	22.5	106/68	None			YES	1245	2015-06-12	NO			YES	TDF/3TC/EFV		84	1	No					Cotrimoxazole			YES	56.4	2018-03-14	118	4.1		2.29		4.54	Clear		Nil (< 2+)	Negative	Nil		Nil
274	Female	Makerere	Widowed	Primary	Cleaner	No	Good	46	169	16.1	91/55	Hypotensive			YES	407	2014-06-08	NO	0	2015-12-08	NO	TDF/3TC/EFV		48	3	No					Cotrimoxazole			YES	86.1	2018-03-16	46.84	4.8		2.18		4.72	Clear		Nil (< 2+)	Negative	Nil		Nil
275	Male	Najera	Married	Tertiary	Retired	No	Good	44	165	16.2	90/60	Dyspepsia			YES			YES			YES	TDF/3TC/EFV		48	1	No					Cotrimoxazole			YES								6.17	Clear		Nil (< 2+)	Negative	Nil		Nil
276	Female	Munnyonyo	Separated	Primary	Self employed	Yes- 4/4	Good	56	170	19.4	118/74	None			YES							TDF/3TC/EFV			1	No																4.85	Clear		Nil (< 2+)	Negative	Nil		Nil
277	Female	Ndejje	Widowed	Primary	Un employed	No	Good	62	160	24.2	121/68	None			YES	738	2014-09-13	NO	1	2017-09-22	NO	TDF/3TC/EFV		96	2	No					Cotrimoxazole			YES	66.9	2018-03-16	68	4.4		2.24		5.37	Clear		Nil (< 2+)	Negative	Nil		Nil
278	Female	Kagoma	Married	Tertiary	Teacher	No	Good	63	166	22.9	90/65	None			YES	505	2014-07-19	NO	1	2018-03-09	NO	TDF/3TC/EFV		72	2	No					Cotrimoxazole			YES	56.4	2018-03-16	126	4.4		2.34		4.83	Pale yellow		Nil (< 2+)	Negative	Nil		Nil
279	Male	Kawempe	Married	Tertiary	Teacher	Yes- 4/4	Good	66	167	23.7	141/71	None			YES	451	2014-11-08	NO	20	2017-08-18	NO	TDF/3TC/EFV		48	2	No					Cotrimoxazole			YES	121.8	2018-03-16	59.9	5.1		2.29		4.68	Clear		Nil (< 2+)	Negative	Nil		Nil
280	Male	Bunamwaya	Separated	Primary	Driver	No	Good	61	168	21.6	121/84	None			YES	615	2014-10-18	NO	1	2017-09-22	NO	TDF/3TC/EFV		48	2	No					Cotrimoxazole			YES	115.4	2018-03-16	54.5	4.5		2.34		4.66	Clear		Nil (< 2+)	Negative	Nil		Nil
281	Female	Makindye	Separated	Secondary	Soda dealer	No	Good	65	165	24	109/70	None			YES	198	2014-01-22	NO	872000	2018-03-09	NO	TDF/3TC/EFV		84	2	Yes					Cotrimoxazole			YES	64	2018-03-16	128	5.3		2.08		5.41	Pale yellow		Nil (< 2+)	Negative	Nil		Nil
282	Female	Masajja	Married	Secondary	House wife	No	Good	61	157	24.7	133/89	None			YES			YES			YES	TDF/3TC/EFV		6	1	No					Cotrimoxazole			YES	70.7	2018-03-22	105	3.9	0.87	2.15		5.14	Clear		Nil (< 2+)	Negative	Nil		Nil
283	Male	Nateete	Single	Secondary	Information technology	No	Good	55	159	21.8	115/75	None			YES			YES			YES	TDF/3TC/EFV		72	1	No					Cotrimoxazole			YES	70.7	2018-03-22	115	3.9	0.87	2.15		4.4	Pale yellow		Nil (< 2+)	Negative	Nil		Nil
284	Female	Masajja	Married	Primary	Un employed	No	Good	46	160	18	97/70	None			YES			YES			YES	TDF/3TC/EFV		36	1	No					Cotrimoxazole			YES	54.8	2018-03-22	102	4.1	1.13	2.23		4.58	Clear		Nil (< 2+)	Negative	Nil		Nil
285	Female	Masajja	Separated	Secondary	Waitress	No	Good	73	165	26.8	112/81	None			YES			YES			YES	TDF/3TC/EFV		12	1	No					Cotrimoxazole			YES	78.3	2018-03-22	109	5.3	1.38	2.46		4.68	Clear		Nil (< 2+)	Negative	Nil		Nil
286	Female	Ndejje	Separated	Primary	Stone crusher (Quarry)	No	Good	57	169	20	102/67	None			YES	907	2017-08-03	NO			YES	TDF/3TC/EFV		12	1	No					Cotrimoxazole			YES	62.2	2018-03-22	110	4.6	0.99	2.41		4.45	Clear		Nil (< 2+)	Negative	Nil		Nil
287	Male	Makerere University	Single	Secondary	Security guard	No	Good	53	169	18.6	132/92	None			YES	485	2014-07-28	NO	50	2017-12-22	NO	TDF/3TC/EFV		9	1	No					Cotrimoxazole			YES	89.1	2018-03-22	73	5	0.91	2.53		4.73	Pale yellow		Nil (< 2+)	Negative	Nil		Nil
288	Female	Najjanankumbi	Married	Secondary	Saloonist	Yes 4/4	Good	78	155	32.5	122/80	None			YES	364	2016-05-13	NO			YES	TDF/3TC/EFV		84	1	No					Cotrimoxazole			YES	70.2	2018-03-22	131	4.5	0.73	2.21			Yellow		Nil (< 2+)	Negative	Nil		Nil
289	Female	Kalerwe	Married	Primary	House wife	No	Good	61	162	23.2	105/72	None			YES	353	2014-03-23	NO	0	2017-03-31	NO	TDF/3TC/EFV		72	2	Yes					Cotrimoxazole			YES	64.4	2018-03-22	113	4.2	1.3	2.27		4.04	Clear		Nil (< 2+)	Negative	Nil		Nil
290	Female	Masajja	Married	Primary	Trader	No	Wasted	39	158	15.6	90/62	Dyspepsia			YES	82	2018-02-02	NO	23000	2017-09-22	NO	TDF/3TC/EFV		24	4	No					Cotrimoxazole and cetrizine			YES	47.7	2019-03-22	96	4.1	0.79	1.91		4.35	Clear		Nil (< 2+)	Negative	Nil		Nil
291	Male	Nansana	Single	Primary	Driver	No	Good	64	170	22.1	100/64	None			YES	279	2016-06-24	NO	6110	2017-12-29	NO	TDF/3TC/EFV		24	1	No					Cotrimoxazole			YES	68.2	2018-03-22	130	4.6	1.39	2.53		3.95	Clear		Nil (< 2+)	Negative	Nil		Nil
292	Female	Kawempe	Widowed	Secondary	Self- employed	No	Good	55	166	20	103/65	None			YES			YES	1	2017-09-22	NO	TDF/3TC/EFV		24	2	No					Cotrimoxazole			YES	60.3	2018-03-22	106	3.4	1.06	2.17		4.4	Clear		Nil (< 2+)	Negative	Nil		Nil
293	Male	Kyengera	Separated	Primary	Driver	Yes- 4/4	Good	55	170	19	112/66	None			YES	375	2016-04-15	YES	586	2017-05-19	NO	TDF/3TC/EFV		24	2	No					Cotrimoxazole			YES	81.7	2018-03-22	89	4.3	0.95	2.29		4.99	Clear		Nil (< 2+)	Negative	Nil		Nil
294	Male	Salaama	Separated	Primary	Driver	No	Good	68	176	22	112/80	None			YES			YES			YES	TDF/3TC/EFV		6	2	No					Cotrimoxazole			YES	59.7	2018-03-22	147	3.7	0.9	2.08		4.72	Clear		Nil (< 2+)	Negative	Nil		Nil
295	Female	Nansana	Single	Secondary	Hair dresser	Yes- 4/4	Good	64	165	23.5	107/79	None			YES	836	2018-09-01	NO	1	2017-10-27	NO	TDF/3TC/EFV		60	3	No					Cotrimoxazole			YES	58.8	2018-03-22	132	4.6	1.32	2.23		4.21	Pale yellow		Nil (< 2+)	Negative	Nil		Nil
296	Female	Kibuye	Married	Primary	House wife	No	Good	41	146	19.2	105/73	None			YES			YES			YES	TDF/3TC/EFV		72	1	No					Cotrimoxazole			YES	66.9	2018-03-22	69	3.8	0.8	2.1		4.8	Clear		Nil (< 2+)	Negative	Nil		Nil
297	Male	Kyengera	Single	Primary	Boda boda rider	No	Good	50	150	22.2	101/64	None			YES	143	2017-04-27	NO	1	2017-01-12	NO	TDF/3TC/EFV		8	1	No					Cotrimoxazole			YES	108.9	2018-03-22	58.6	4.5	1.1	2.44		35.2	Clear		Nil (< 2+)	Negative	Nil		Nil
298	Female	Makindye	Single	Primary	Un employed	No	Good	69	167	24.7	114/69	None			YES	1081	2017-09-07	NO			YES	TDF/3TC/EFV		6	1	No					Cotrimoxazole			YES	67.3	2018-03-22	123	4.3	1.17	2.36		4.84	Clear		Nil (< 2+)	Negative	Nil		Nil
299	Female	Wakiso	Married	Primary	Not employed	No	Good	59	159	23.3		None			YES	423	2014-05-05	NO	1	2017-05-19	NO	TDF/3TC/EFV		60	1	No					Cotrimoxazole			YES	64.3	2018-03-22	97	4.4	0.75	2.19		5.66	Clear		Nil (< 2+)	Negative	Nil		Nil
300	Female	Kanyanya	Separated	Primary	Farmer	No	Good	71	155	29.6	129/94	None			YES	58	2014-08-06	NO	0	2016-12-02	NO	TDF/3TC/EFV		72	1	No					Cotrimoxazole and Vita capsule			YES	82.8	2018-03-22	98	4.2	1.03	2.47		6.45	Clear		Nil (< 2+)	Negative	Nil		Nil
302	Female	Salaama	Married	Secondary	Electrician	Yes- 4/4	Good	55	160	21.5	125/85	None			YES	359	2017-08-18	NO			YES	TDF/3TC/EFV		8	1	No					Cotrimoxazole			YES	71.1	2018-03-22	96	4	1.15	2.35		4.79	Clear		Nil (< 2+)	Negative	Nil		Nil
303	Female	Ndejje	Single	Secondary	Self employed	Yes- 4/4	Wasted	41	154	17.3	102/67	None			YES	156	2017-02-17	NO			YES	TDF/3TC/EFV		10	2	No					Cotrimoxazole			YES	69.1	2018-03-22	71	4.3	0.8	2.5		3.6	Clear		Nil (< 2+)	Negative	Nil		Nil
304	Male	Wandegeya	Married	Primary	Vendor	Yes- 4/4	Good	65	170	22.5	144/92	None			YES	789	2016-10-21	NO	0	2018-01-20	NO	TDF/3TC/EFV		24	1	No					Cotrimoxazole			YES	72.3	2018-03-22	121	4.5	0.86	2.52		4.01	Clear		Nil (< 2+)	Negative	Nil		Nil
305	Female	Mpigi	Separated	Primary	School matron	Yes- 4/4	Good	61	160	23.8	155/96	None			YES			YES			YES	TDF/3TC/EFV		72	1	No					Cotrimoxazole			YES	85.9	2018-03-22	69	4.1	1.01	2.33		5.16	Clear		Nil (< 2+)	Negative	Nil		Nil
306	Male	Kasanga	Single	Secondary	Carpentar	Yes- 3/4	Good	58	170	20.07	127/84	None			YES							TDF/3TC/EFV		10	1	No					Cotrimoxazole			YES	75.7	2018-02-22	101	4.4	1.27	2.25		4.84	Clear		Nil (< 2+)	Negative	Nil		Nil
[truncated: 27 more columns]
